# Supplementary material for: A Green-Synthesized Fluorescent Carbon Dot Probe Derived from Banana Peel for Cellular Imaging and Sensing of Tetracycline
Source: Materials (Basel). 2025 Nov 17;18(22):5211. doi: 10.3390/ma18225211 (PMC12654184; doi:10.3390/ma18225211)
Supplement: Supplementary file 1 [file materials-18-05211-s001.zip]

Archive with 1 entries (1 files):
- materials-3967863-supplementary.pdf
